# Supplementary material for: Effects of ultrasound-assisted freezing and high-voltage electric field thawing on quality of precooked duck meat
Source: Front Nutr. 2026 Apr 24;13:1791662. doi: 10.3389/fnut.2026.1791662 (PMC13152759; doi:10.3389/fnut.2026.1791662)
Supplement: Supplementary file 3 [file Table_2.xlsx]

## Sheet: Raw data per image
Group	Image file	N ice crystals	Mean Area (μm²)	SD Area (μm²)	Mean Feret (μm)	SD Feret (μm)
CON	12 CON.csv	18	130.42	77.17	98.61	52.73
CON	13 CON.csv	36	37.62	24.18	10.62	4.08
CON	14 CON.csv	29	38.62	42.35	10	6.71
QF	1 QF.csv	28	15.61	8.91	6.67	2.04
QF	2 QF.csv	48	13.27	8.17	6.18	2.26
QF	3 QF.csv	46	64.06	47.91	13.17	5.38
QF	4 QF.csv	34	14.63	10.9	5.9	1.99
QFU	16 QFU.csv	22	48.65	72.41	10.67	9.47
QFU	17 QFU.csv	14	30.04	20.48	8.29	2.92
QFU	18 QFU.csv	19	7.99	10.75	5.36	4.81
QFU	19 QFU.csv	31	28.71	21.73	8.26	3.29
LNF	5 LNF.csv	9	8.3	4.05	4.96	1.7
LNF	6 LNF.csv	16	7.13	2.65	4.74	1
LNF	7 LNF.csv	12	17.51	11.24	6.87	2.22

## Sheet: Summary by group
Group	N images	N ice crystals (total)	Ice crystal density (per image, n)	Mean Area (μm²)	SD Area (μm²)	Min Area (μm²)	Max Area (μm²)	Median Area (μm²)	Mean Feret (μm)	SD Feret (μm)	Min Feret (μm)	Max Feret (μm)
CON	3	83	27.7	58.09	60.17	3.28	293.81	31.41	29.49	44.15	2.71	232.84
QF	4	156	39	28.96	35.4	2.77	192.19	16.74	8.27	4.67	2.87	31.82
QFU	4	86	21.5	29.45	42.45	0	258.26	13.31	8.24	6.06	2.35	32.8
LNF	3	37	12.3	10.78	8.36	1.66	50.03	8.98	5.49	1.91	2.23	12.24

## Sheet: Area distribution
Group	Total crystals	<12 (n)	<12 (%)	12-25 (n)	12-25 (%)	25-50 (n)	25-50 (%)	50-75 (n)	50-75 (%)	75-100 (n)	75-100 (%)	100-150 (n)	100-150 (%)	>150 (n)	>150 (%)
CON	83	9	10.8	24	28.9	19	22.9	9	10.8	6	7.2	9	10.8	7	8.4
QF	156	57	36.5	47	30.1	30	19.2	11	7.1	2	1.3	5	3.2	4	2.6
QFU	86	39	45.3	17	19.8	19	22.1	6	7	1	1.2	2	2.3	2	2.3
LNF	37	26	70.3	10	27	0	0	1	2.7	0	0	0	0	0	0

## Sheet: ANOVA results
Index	F-statistic	p-value
Area	13.488	2.339e-08
Feret Diameter	21.304	1.016e-12

## Sheet: Pairwise t-tests
Comparison	t (Area)	p (Area)	t (Feret)	p (Feret)
CON vs QF	4.687	0.0000	5.915	0.0000
CON vs QFU	3.565	0.0005	4.394	0.0000
CON vs LNF	4.722	0.0000	3.277	0.0014
QF vs QFU	-0.095	0.9245	0.042	0.9665
QF vs LNF	3.087	0.0023	3.534	0.0005
QFU vs LNF	2.631	0.0096	2.684	0.0083
